# Supplementary material for: Red Grape Pomace as a Quality-Modulating Ingredient in Dairy Cattle Salamis
Source: Foods. 2026 May 19;15(10):1792. doi: 10.3390/foods15101792 (PMC13206027; doi:10.3390/foods15101792)
Supplement: Supplementary file 1 [file foods-15-01792-s001.zip]

Archive with 1 entries (1 files):
- foods-4282424-supplementary.pdf
